# Supplementary material for: Zinc Oxide Nanoparticles Affect the Genomic and Redox Status of Chicken Embryo—Influence of Shape
Source: Nanomaterials (Basel). 2025 Sep 13;15(18):1412. doi: 10.3390/nano15181412 (PMC12472910; doi:10.3390/nano15181412)
Supplement: Supplementary file 1 [file nanomaterials-15-01412-s001.zip]

Archive with 1 entries (1 files):
- nanomaterials-3852285-supplementary.pdf
